# Supplementary material for: Leukemia inhibitory factor inhibits erythropoietin-induced myelin gene expression in oligodendrocytes
Source: Mol Med. 2018 Sep 27;24:51. doi: 10.1186/s10020-018-0052-3 (PMC6161334; doi:10.1186/s10020-018-0052-3)
Supplement: Supplementary file 1 — Genes increased by EPO in differentiating cells at 1 h. Genes changed more than 1.5-fold (absolute log2 FC > 0.58), BH adj. P value < 0.05 in EPO-treated vs untreated differentiating cells are listed; ns = not significant. There were no genes decreased by EPO at this time point. The relative change in differentiating (dif) vs undifferentiated (undif) cells and in EPO + LIF vs EPO-treated cells are also reported. *Represented by 2 probes consistently increased by EPO of which only the most significantly changed one is shown (xlsx file). (XLSX 10 kb) [file 10020_2018_52_MOESM1_ESM.xlsx]

## Sheet: Sheet1
Additional File 1. Genes increased by EPO in differentiating cells at 1 h.
				EPO vs dif			dif vs undif			EPO+LIF vs EPO
ProbeName	GeneSymbol	GeneName	GenBankAccession	Log2 FC	P value	BH adj. P value	Log2 FC	P value	BH adj. P value	Log2 FC	P value	BH adj. P value
A_44_P233080	Egr1*	early growth response 1	AH004881	5.02	5.7289e-07	0.007	-4.32	3.82027e-07	0.00077	-1.05	0.00376194	ns
A_44_P342289	H19	H19, imprinted maternally expressed transcript (non-protein coding)	NR_027324	2.43	5.17878e-06	0.018	-0.98	0.160393	ns	4.16	8.96988e-07	0.00059
A_64_P131051	Fos	FBJ osteosarcoma oncogene	NM_022197	1.91	5.06771e-06	0.021	-0.96	0.00050454	0.02133	2.89	1.0864e-06	0.00064
A_43_P11965	Arl4a	ADP-ribosylation factor-like 4A	NM_019186	0.91	7.90986e-06	0.024	0.39	0.0322246	ns	0.72	8.77319e-05	0.015
A_44_P445575	Irx2	iroquois homeobox 2	NM_001039505	0.77	1.92967e-05	0.047	-0.78	0.00128736	0.03468	0.24	0.01798	ns
Genes changed more than 1.5-fold (absolute log2 FC > 0.58), BH adj. P value < 0.05 in EPO-treated vs untreated differentiating cells are listed; ns=not significant.
There were no genes decreased by EPO at this time point.
The relative change in differentiating (dif) vs undifferentiated (undif) cells and in EPO+LIF vs EPO-treated cells are also reported.
*Represented by 2 probes consistently increased by EPO of which only the most significantly changed one is shown.
