# Supplementary material for: Leukemia inhibitory factor inhibits erythropoietin-induced myelin gene expression in oligodendrocytes
Source: Mol Med. 2018 Sep 27;24:51. doi: 10.1186/s10020-018-0052-3 (PMC6161334; doi:10.1186/s10020-018-0052-3)
Supplement: Supplementary file 2 — Genes increased by LIF and by differentiation at 1 h. These genes have been identified by comparing EPO + LIF vs EPO and differentiating (dif) vs undifferentiated (undif) cells, setting a threshold of log2 FC ≥ 0.58 and BH adj. P value < 0.05. *Represented by 2 probes consistently increased by LIF of which only the most significantly changed one is shown (xlsx file). (XLSX 10 kb) [file 10020_2018_52_MOESM2_ESM.xlsx]

## Sheet: Sheet1
Additional File 2. Genes increased by LIF and by differentiation at 1 h.
				EPO+LIF vs EPO			dif vs undif
ProbeName	GeneSymbol	GeneName	GenbankAccession	Log2 FC	P value	BH adj. P value	Log2 FC	P value	BH adj. P value
A_64_P168845	Dock7	dedicator of cytokinesis 7	NM_001191574	0.585756	0.000279187	0.0347509	0.897849	1.22309e-05	0.00375784
A_64_P051430	Gpx2*	glutathione peroxidase 2	NM_183403	5.03706	4.26538e-08	6.08996e-05	1.04904	0.00211002	0.0453225
A_43_P11686	Kdr	kinase insert domain receptor	NM_013062	1.22047	1.17947e-05	0.00344916	1.69932	0.000773327	0.0264742
A_64_P152507	Zfp608	zinc finger protein 608	NM_001107378	0.716944	3.46454e-07	0.000336365	0.638766	2.7232e-05	0.00520453
These genes have been identified by comparing EPO+LIF vs EPO and differentiating (dif) vs undifferentiated (undif) cells, setting a threshold of log2 FC ≥ 0.58 and BH adj. P value < 0.05.
*Represented by 2 probes consistently increased by LIF of which only the most significantly changed one is shown.
