# Supplementary material for: Leukemia inhibitory factor inhibits erythropoietin-induced myelin gene expression in oligodendrocytes
Source: Mol Med. 2018 Sep 27;24:51. doi: 10.1186/s10020-018-0052-3 (PMC6161334; doi:10.1186/s10020-018-0052-3)
Supplement: Supplementary file 4 — Genes increased by LIF and unchanged or decreased by differentiation or EPO at 20 h. The genes increased more than 1.5-fold (log2 FC ≥ 0.58), BH adj. P value < 0.05 in EPO + LIF vs EPO-treated differentiating cells are listed; ns = not significant. For genes represented by 2 probes (*) consistently increased by LIF, only the one increased more significantly is shown (xlsx file). (XLSX 63 kb) [file 10020_2018_52_MOESM4_ESM.xlsx]

## Sheet: Sheet1
Additional File 4. Genes increased by LIF and unchanged or decreased by differentiation or EPO at 20 h
				EPO+LIF vs EPO			EPO vs dif			dif vs undif
ProbeName	GeneSymbol	GeneName	GenbankAccession	Log2 FC	P value	BH adj. P value	Log2 FC	P value	BH adj. P value	Log2 FC	P value	BH adj. P value
Upregulated by LIF and unchanged by differentiation or EPO (256)
A_44_P464502	Gfap*	glial fibrillary acidic protein	NM_017009	6.70226	2.59171e-10	6.29059e-06	0.0489103	0.758131	ns	0.14995	0.393668	ns
A_42_P517399	Emp3	epithelial membrane protein 3	NM_030847	4.7416	2.65679e-07	0.000189664	0.0598266	0.856549	ns	-1.11357	0.0373734	ns
A_64_P144263	Cxcl14	chemokine (C-X-C motif) ligand 14	NM_001013137	4.08111	1.03269e-07	0.000113934	-0.210249	0.178474	ns	-0.583541	0.194538	ns
A_42_P640700	Tmem176a	transmembrane protein 176A	NM_001039008	3.95975	3.15776e-08	4.79032e-05	0.079397	0.565982	ns	0.177769	0.153722	ns
A_64_P023466	Sntg2	syntrophin, gamma 2	NM_001106720	3.91146	3.05872e-06	0.000713857	0.216177	0.501202	ns	0.395886	0.17054	ns
A_64_P020244	Prom1*	prominin 1	NM_021751	3.54675	8.7476e-09	4.24644e-05	-0.403573	0.37045	ns	0.566286	0.303638	ns
A_43_P15072	Rit2	Ras-like without CAAX 2	NM_001013060	3.13381	6.30247e-07	0.000332551	-0.0018351	0.992848	ns	0.290804	0.28085	ns
A_64_P086148	Jak3	Janus kinase 3	NM_012855	3.00708	9.04102e-09	3.65739e-05	0.547555	0.000341521	0.0216434	-0.444669	0.0464584	ns
A_64_P005576	Anxa2	annexin A2	NM_019905	2.89371	8.55805e-06	0.0012007	1.05888	0.0020582	ns	-0.601675	0.0301427	ns
A_64_P103269	Ninl	ninein-like	XM_006224699	2.87574	1.8778e-08	4.14346e-05	0.253976	0.000114835	0.0130246	0.105049	0.329401	ns
A_64_P033979	Cdh22	cadherin 22	NM_019161	2.71936	7.40531e-06	0.00111641	0.15439	0.586152	ns	-0.212461	0.54536	ns
A_44_P747071	Vav3*	vav 3 guanine nucleotide exchange factor	NM_001191714	2.68749	2.02793e-07	0.00015878	-0.00461328	0.963138	ns	0.901301	0.00722868	ns
A_44_P761505	Syt4*	synaptotagmin IV	NM_031693	2.55815	2.35203e-06	0.000620526	-0.142295	0.419143	ns	0.287423	0.0843324	ns
A_43_P12698	Lgals3	lectin, galactoside-binding, soluble, 3	NM_031832	2.47	5.53173e-05	0.00357091	0.290652	0.403533	ns	0.30137	0.465549	ns
A_44_P150471	Gpr88	G-protein coupled receptor 88	NM_031696	2.36508	1.99529e-05	0.00194497	0.0402252	0.840336	ns	0.0402616	0.805654	ns
A_44_P451357	Sparc	secreted protein, acidic, cysteine-rich (osteonectin)	NM_012656	2.31067	1.46216e-05	0.00162053	-0.177604	0.425838	ns	1.03731	0.0206839	ns
A_64_P033761	Abcc3	ATP-binding cassette, subfamily C (CFTR/MRP), member 3	NM_080581	2.27812	6.73135e-07	0.000333436	0.0279889	0.839807	ns	-0.0719354	0.714492	ns
A_64_P082401	Ahnak	AHNAK nucleoprotein	NM_001191951	2.25465	1.22466e-06	0.000424643	-0.0276237	0.887686	ns	-0.920614	0.0374844	ns
A_64_P007518	Ttc39a	tetratricopeptide repeat domain 39A	NM_001134519	2.16703	2.07477e-06	0.000599511	-0.106496	0.607985	ns	0.901579	0.0318202	ns
A_64_P108804	Sbno2	strawberry notch homolog 2 (Drosophila)	NM_001108068	2.1493	2.32072e-08	3.75523e-05	0.0875568	0.0656941	ns	0.228419	0.250775	ns
A_44_P1053605	Hcn1	hyperpolarization-activated cyclic nucleotide-gated potassium channel 1	NM_053375	2.12325	1.20783e-06	0.000424876	-0.0536306	0.668688	ns	0.107412	0.493456	ns
A_64_P050052	Pde9a	phosphodiesterase 9A	NM_138543	2.06367	0.000118871	0.00530376	0.486587	0.15536	ns	-1.32226	0.00908987	ns
A_64_P092170	Igtp	interferon gamma induced GTPase	NM_001008765	2.0635	0.000149679	0.00606512	-0.2266	0.329121	ns	0.277334	0.380084	ns
A_44_P125471	Gpr158	G protein-coupled receptor 158	NM_001170326	2.0628	7.23812e-05	0.00402022	0.261846	0.260417	ns	-0.232991	0.493446	ns
A_44_P504192	Chst2	carbohydrate (N-acetylglucosamine-6-O) sulfotransferase 2	XM_006243553	1.99961	1.08197e-08	2.91796e-05	0.356556	0.00884026	ns	-0.272731	0.455641	ns
A_44_P541053	Fbln5	fibulin 5	NM_019153	1.9581	0.00098295	0.0175816	0.158262	0.435854	ns	-1.23946	0.116141	ns
A_42_P496739	Stap2	signal transducing adaptor family member 2	NM_001025026	1.90055	2.28761e-06	0.000623875	0.623582	0.06346	ns	-0.260665	0.491381	ns
A_44_P381917	Sphk1	sphingosine kinase 1	NM_133386	1.89435	5.49506e-07	0.000303127	0.216888	0.442954	ns	0.210001	0.678856	ns
A_44_P144988	Fam13a	family with sequence similarity 13, member A	NM_001100862	1.89236	9.458e-07	0.000382608	0.309378	0.100116	ns	-0.987742	0.0108283	ns
A_64_P141747	RGD1311874	hypothetical LOC300751	NM_001106825	1.88004	1.68187e-05	0.00177488	0.159289	0.290332	ns	0.128751	0.314525	ns
A_64_P003024	Kcnt1	potassium channel, subfamily T, member 1	NM_021853	1.85297	9.47722e-05	0.0046191	0.12757	0.147352	ns	-0.402661	0.376566	ns
A_64_P051121	Pdpn	podoplanin	NM_019358	1.83536	4.29607e-05	0.00306689	1.28235	0.00359543	ns	-1.06082	0.0152679	ns
A_64_P143202	Myof	myoferlin	NM_001191636	1.83295	5.13572e-05	0.00341519	0.238398	0.349037	ns	-0.0334122	0.947481	ns
A_44_P238897	Svil	supervillin	NM_001108416	1.8047	4.74679e-05	0.00320931	0.034544	0.874064	ns	-0.658056	0.19232	ns
A_64_P012987	Akna*	AT-hook transcription factor	NM_001108668	1.78546	1.41769e-07	0.000137641	-0.0129356	0.801011	ns	0.0251125	0.805653	ns
A_64_P102043	Tceal7	transcription elongation factor A (SII)-like 7	NM_001109401	1.75783	0.00373133	0.0423804	-0.766966	0.120952	ns	0.859197	0.147088	ns
A_44_P634470	Prr5l	proline rich 5 like	NM_001080150	1.74681	0.00105435	0.0185712	0.410163	0.162148	ns	0.0895657	0.53206	ns
A_43_P11460	Cela1	chymotrypsin-like elastase family, member 1	NM_012552	1.73365	6.20877e-05	0.00373944	-0.399329	0.468459	ns	0.539088	0.414283	ns
A_64_P084198	Dkk3	dickkopf WNT signaling pathway inhibitor 3	NM_138519	1.68585	0.000311642	0.00892001	-0.176768	0.458803	ns	0.643208	0.0288833	ns
A_43_P11686	Kdr	kinase insert domain receptor	NM_013062	1.6641	4.66899e-08	6.29587e-05	0.326288	0.0121949	ns	-0.192062	0.467935	ns
A_64_P082898	Meig1	meiosis/spermiogenesis associated 1	NM_001134882	1.65928	0.00147823	0.0230588	0.0713795	0.576734	ns	-0.358296	0.209624	ns
A_64_P098255	Gadd45g	growth arrest and DNA-damage-inducible, gamma	NM_001077640	1.65028	1.20262e-06	0.00043567	-0.0578504	0.312287	ns	0.722619	0.0715358	ns
A_42_P588944	Mgp	matrix Gla protein	NM_012862	1.59693	0.00161226	0.024306	0.0760129	0.569205	ns	-0.313787	0.453846	ns
A_64_P052017	Cxcl3	chemokine (C-X-C motif) ligand 3	XM_006250721	1.5864	0.00109445	0.0190018	0.212088	0.722322	ns	-1.06295	0.185332	ns
A_43_P14751	Aqp9	aquaporin 9	NM_022960	1.56386	6.82585e-05	0.00389828	-0.0431842	0.811567	ns	0.203067	0.322392	ns
A_44_P463858	Bhlhe41	basic helix-loop-helix family, member e41	XM_001074956	1.54998	0.000824966	0.0155222	-0.182558	0.449033	ns	0.483567	0.220783	ns
A_64_P134741	Hcls1	hematopoietic cell specific Lyn substrate 1	NM_001011898	1.53424	0.000431431	0.0108853	-0.263801	0.124922	ns	-0.649172	0.228517	ns
A_44_P741723	Il13ra1	interleukin 13 receptor, alpha 1	NM_145789	1.52745	0.000109501	0.0049959	0.0924974	0.794778	ns	1.59104	0.00821322	ns
A_42_P506198	Itga8	integrin, alpha 8	NM_001173972	1.5211	3.9187e-07	0.000250302	-0.190995	0.00205255	ns	-0.513792	0.000387128	0.00813538
A_44_P163242	Epcam	epithelial cell adhesion molecule	NM_138541	1.50619	0.000697963	0.0141647	0.0700194	0.64905	ns	0.0939864	0.552068	ns
A_44_P228942	Runx1	runt-related transcription factor 1	NM_017325	1.50461	8.8927e-06	0.00121946	0.216144	0.0595829	ns	0.256237	0.0704053	ns
A_42_P746838	Spib	Spi-B transcription factor (Spi-1/PU.1 related)	NM_001024286	1.48629	1.3916e-05	0.00158577	-0.162478	0.271678	ns	-1.02583	0.0161816	ns
A_64_P086784	Runx1t1	runt-related transcription factor 1; translocated to, 1 (cyclin D-related)	NM_001108657	1.47621	2.55486e-06	0.000645954	-0.145066	0.178073	ns	-1.23215	0.00788445	ns
A_44_P299247	Aqp1	aquaporin 1	NM_012778	1.469	0.000382464	0.0101124	0.322436	0.0308971	ns	0.0193198	0.883388	ns
A_64_P115212	Il17rb	interleukin 17 receptor B	NM_001107290	1.44095	0.000645454	0.0134823	0.124368	0.711271	ns	-1.06152	0.261021	ns
A_43_P15253	Icam1	intercellular adhesion molecule 1	NM_012967	1.43752	6.66614e-07	0.000337084	0.288158	0.00525377	ns	0.165107	0.0635131	ns
A_43_P15587	Map3k8	mitogen-activated protein kinase kinase kinase 8	NM_053847	1.43334	0.000574587	0.0126785	0.0544238	0.715292	ns	0.100743	0.592502	ns
A_64_P096257	Adam19	ADAM metallopeptidase domain 19	NM_001160228	1.43172	3.27402e-07	0.000227049	0.511454	0.000234103	0.0185691	-0.717565	0.0407213	ns
A_64_P083600	Fxyd5	FXYD domain-containing ion transport regulator 5	NM_021909	1.38817	0.000253802	0.00796932	0.0626454	0.847932	ns	-1.01667	0.077709	ns
A_44_P473928	Spry1	sprouty homolog 1, antagonist of FGF signaling (Drosophila)	NM_001106427	1.38001	3.84461e-08	5.48919e-05	0.0541914	0.298072	ns	-0.64276	0.0387193	ns
A_43_P11489	S100a4	S100 calcium-binding protein A4	NM_012618	1.344	2.65572e-05	0.00232706	0.430443	0.0835733	ns	-0.874096	0.020187	ns
A_64_P164325	Golga5	golgin A5	NM_001033065	1.34179	3.60206e-07	0.000242859	0.47802	5.70913e-06	0.00227167	0.449236	0.0110997	ns
A_44_P1050809	Ccdc184	similar to expressed sequence AI836003	NM_001024909	1.27973	5.2608e-06	0.000974735	0.427024	0.000563683	0.0285631	2.14392	0.0999121	ns
A_64_P057196	Cldn14	claudin 14	NM_001013429	1.27371	0.000360593	0.0097682	0.792254	0.0331077	ns	1.17879	0.0650605	ns
A_42_P669544	Cpm	carboxypeptidase M	NM_001108098	1.27169	2.3206e-07	0.000170684	0.15309	0.0470627	ns	0.23702	0.188217	ns
A_64_P015816	Tenm1	teneurin transmembrane protein 1	XM_006227555	1.26783	0.00182878	0.0265798	0.0111787	0.962065	ns	-0.428494	0.363881	ns
A_44_P325782	Hsd3b7	hydroxy-delta-5-steroid dehydrogenase, 3 beta- and steroid delta-isomerase 7	NM_139329	1.24045	1.08935e-05	0.00135593	0.507928	0.00110317	0.0394927	0.903182	0.0156393	ns
A_42_P843692	Cadps*	Ca++-dependent secretion activator	NM_013219	1.23875	7.21347e-05	0.00401572	0.214311	0.104924	ns	0.446097	0.00661985	0.0473974
A_44_P126061	Oasl2	2'-5' oligoadenylate synthetase-like 2	NM_001009682	1.23307	0.00104488	0.0184446	0.260647	0.19779	ns	0.0722295	0.745276	ns
A_43_P14915	C6	complement component 6	NM_176074	1.21939	0.00260863	0.0336254	-0.076853	0.72317	ns	0.0141212	0.965145	ns
A_44_P458855	Ptprn	protein tyrosine phosphatase, receptor type, N	NM_053881	1.21451	9.09359e-05	0.00454155	0.387947	0.0312533	ns	0.0137904	0.974635	ns
A_44_P899264	Lhfpl2	lipoma HMGIC fusion partner-like 2	NM_001106402	1.20929	2.27367e-08	3.9419e-05	-0.0760637	0.0743888	ns	-0.402042	0.00128404	0.0161735
A_64_P164330	Tead3	TEA domain family member 3	NM_001098216	1.20189	6.50249e-07	0.000335805	0.139853	0.0513186	ns	-0.00298015	0.957813	ns
A_64_P107866	Myd88	myeloid differentiation primary response 88	NM_198130	1.20122	5.04096e-06	0.000971065	0.215244	0.0451211	ns	0.20866	0.396609	ns
A_42_P735417	Fcgr2b	Fc fragment of IgG, low affinity IIb, receptor (CD32)	NM_175756	1.19316	0.0022181	0.0303653	0.0249066	0.83583	ns	0.103515	0.465632	ns
A_44_P779296	LOC502684	hypothetical protein LOC502684	NM_001025060	1.19273	0.00261407	0.0336598	0.0832025	0.587699	ns	0.952956	0.187731	ns
A_64_P162437	Ly6h	lymphocyte antigen 6 complex, locus H	NM_001134839	1.1892	0.00074611	0.0146993	0.574052	0.0226765	ns	-0.422383	0.285927	ns
A_64_P009450	Slc25a18	solute carrier family 25 (glutamate carrier), member 18	NM_001044280	1.18567	0.000875646	0.0162242	0.027245	0.930565	ns	-0.329404	0.352395	ns
A_64_P083439	Phactr2	phosphatase and actin regulator 2	NM_214458	1.18304	0.00122985	0.020488	0.634704	0.0309518	ns	0.0236206	0.906682	ns
A_44_P464196	Cd97	CD97 molecule	NM_001012164	1.18096	4.31496e-05	0.00306236	0.165261	0.200533	ns	-0.496014	0.0030404	0.0282963
A_64_P036850	Als2cl	ALS2 C-terminal like	XM_006226586	1.17393	0.00011411	0.00514811	0.499372	0.240783	ns	0.803972	0.144777	ns
A_44_P257326	Cacna2d3	calcium channel, voltage-dependent, alpha2/delta subunit 3	NM_175595	1.17138	0.000663335	0.0137259	0.330501	0.135107	ns	-0.255036	0.376371	ns
A_44_P781948	Coch	cochlin	XM_006240083	1.16562	8.10621e-05	0.00426798	-0.25536	0.41379	ns	0.377887	0.314826	ns
A_44_P1040207	Rbp7	retinol binding protein 7, cellular	NM_001108693	1.13948	0.00161982	0.0243746	-0.307433	0.423079	ns	0.396015	0.396927	ns
A_42_P758454	Irak3	interleukin-1 receptor-associated kinase 3	NM_001108101	1.12033	3.46045e-06	0.000777703	-0.0843341	0.206482	ns	-0.665815	0.0162333	ns
A_64_P055738	Itgb4	integrin, beta 4	NM_013180	1.11098	0.00257857	0.0333264	0.290675	0.26111	ns	0.325288	0.114102	ns
A_64_P119821	RGD1311084	similar to 1700113K14Rik protein	NM_001100979	1.09198	3.72705e-05	0.00285372	0.0428321	0.814184	ns	-0.495594	0.0594855	ns
A_42_P572123	Fxyd1	FXYD domain-containing ion transport regulator 1	NM_031648	1.08884	7.06805e-05	0.00398041	0.933067	0.00556045	ns	-1.0092	0.0214882	ns
A_64_P138051	Erich2	glutamate-rich 2	NM_001024311	1.07875	0.000691661	0.0141194	0.0174433	0.966765	ns	-0.512788	0.46691	ns
A_44_P253208	Adamts9	ADAM metallopeptidase with thrombospondin type 1 motif, 9	NM_001107877	1.07493	9.9542e-05	0.00475607	0.25507	0.0733745	ns	-0.384897	0.0549515	ns
A_64_P136571	Ssc5d	scavenger receptor cysteine rich domain containing (5 domains)	NM_001134545	1.07419	0.000522313	0.0120395	0.537329	0.182947	ns	-0.427578	0.375362	ns
A_44_P212850	Fgf2	fibroblast growth factor 2	NM_019305	1.06824	3.30691e-05	0.00263165	-0.0947509	0.388988	ns	0.306336	0.160263	ns
A_44_P323106	Abca1	ATP-binding cassette, subfamily A (ABC1), member 1	NM_178095	1.06621	3.97615e-05	0.00292452	0.569466	0.0194109	ns	0.449043	0.175156	ns
A_64_P007633	C4bpb	complement component 4 binding protein, beta	NM_016995	1.06323	0.00388796	0.0435681	-0.208859	0.543977	ns	0.0501784	0.936179	ns
A_43_P13373	Klrh1	killer cell lectin-like receptor subfamily H, member 1	NM_139187	1.05225	0.00165935	0.0248003	-0.504528	0.169891	ns	0.469352	0.29161	ns
A_44_P198716	Pls3	plastin 3	NM_031084	1.04864	1.14552e-05	0.0013902	0.0935036	0.398124	ns	0.155807	0.818128	ns
A_43_P15259	Tnfrsf1a	tumor necrosis factor receptor superfamily, member 1a	NM_013091	1.03916	2.3073e-06	0.000622252	0.0923676	0.18276	ns	-0.882218	0.0139491	ns
A_44_P461154	Timp1	TIMP metallopeptidase inhibitor 1	NM_053819	1.03684	2.16938e-06	0.000598355	0.334747	0.00165454	0.0479796	0.206563	0.0357324	ns
A_44_P172645	Dclk1	doublecortin-like kinase 1	NM_053343	1.03517	0.00147942	0.0230478	-0.0254874	0.903482	ns	-0.366062	0.0623057	ns
A_44_P506310	Klhdc8b	kelch domain containing 8B	NM_001007685	1.03259	0.0028145	0.0353772	0.803291	0.0116544	ns	-0.493022	0.301689	ns
A_42_P667960	Ikbke	inhibitor of kappa light polypeptide gene enhancer in B-cells, kinase epsilon	NM_001108854	1.02917	0.00279953	0.0353539	-0.00486243	0.982162	ns	0.407638	0.213707	ns
A_64_P026316	C4a	complement component 4A (Rodgers blood group)	NM_031504	1.02253	0.000246774	0.00782968	0.185338	0.149335	ns	-0.246712	0.129635	ns
A_64_P074187	Spidr	scaffolding protein involved in DNA repair	NM_001100988	1.01293	5.26411e-05	0.00345326	0.0607314	0.505586	ns	-0.163402	0.48451	ns
A_44_P561166	Aqp4	aquaporin 4	NM_001142366	1.00721	0.000131554	0.0056615	0.713619	0.00512055	ns	0.577729	0.0290679	ns
A_42_P639027	Mmp14	matrix metallopeptidase 14 (membrane-inserted)	NM_031056	1.00381	0.000630357	0.0132468	0.211891	0.320159	ns	-1.21435	0.0130759	ns
A_64_P030704	Slc38a6	solute carrier family 38, member 6	NM_001013099	0.984663	0.00147881	0.0230532	0.21622	0.413058	ns	-0.499533	0.167075	ns
A_64_P086655	Efemp2*	EGF-containing fibulin-like extracellular matrix protein 2	NM_001277341	0.978158	2.13281e-05	0.00205427	0.151299	0.171916	ns	0.0263698	0.89611	ns
A_43_P18571	Tekt4	tektin 4	NM_001013965	0.976518	0.00121609	0.0203706	0.175975	0.479259	ns	-0.488975	0.110356	ns
A_64_P002814	Grhl3	grainyhead-like 3 (Drosophila)	NM_001106690	0.972383	0.00124237	0.0206398	0.456609	0.183422	ns	0.872036	0.0447683	ns
A_64_P029008	Chdh	choline dehydrogenase	NM_198731	0.968881	5.59822e-05	0.00359471	0.273704	0.0209524	ns	-0.178099	0.199989	ns
A_44_P105225	Loxl2	lysyl oxidase-like 2	NM_001106047	0.960449	0.00311344	0.0378226	0.447824	0.0315101	ns	1.46715	0.0094123	ns
A_42_P463754	Itga1	integrin, alpha 1	NM_030994	0.958754	0.00014672	0.00601551	0.0586515	0.582597	ns	0.642553	0.0181898	ns
A_64_P143007	Nov	nephroblastoma overexpressed	NM_030868	0.958718	0.00405742	0.044744	0.0393516	0.740771	ns	0.0766698	0.565322	ns
A_42_P660129	Casp12	caspase 12	NM_130422	0.956705	0.00203239	0.0284159	0.388929	0.119426	ns	0.304926	0.149468	ns
A_44_P283176	Spats1	spermatogenesis associated, serine-rich 1	NM_181376	0.954846	2.80011e-06	0.000686507	0.317324	0.00423574	ns	0.00833563	0.924485	ns
A_44_P715330	Samd14	sterile alpha motif domain containing 14	NM_001024966	0.943544	0.000469535	0.0113173	0.500806	0.00505904	ns	-0.284272	0.0410936	ns
A_64_P040875	Plekha4	pleckstrin homology domain containing, family A (phosphoinositide binding specific) member 4	NM_199101	0.941895	0.00247642	0.0325082	0.110982	0.621998	ns	0.167614	0.526125	ns
A_64_P076092	Prex2	phosphatidylinositol-3,4,5-trisphosphate-dependent Rac exchange factor 2	NM_001107899	0.934655	0.00269853	0.0344549	0.0613337	0.841597	ns	1.1944	0.0135398	ns
A_64_P139138	Mlkl	mixed lineage kinase domain-like	XM_341690	0.931686	0.00028233	0.00839792	0.607483	0.010804	ns	-0.214705	0.390581	ns
A_44_P286788	Ncf4	neutrophil cytosolic factor 4	NM_001127304	0.927341	0.00014538	0.00603188	-0.454645	0.00626875	ns	-0.352895	0.16545	ns
A_44_P371777	Vof16	ischemia related factor vof-16	NR_037614	0.926896	0.000721915	0.0144098	0.58919	0.0101523	ns	1.27651	0.0582485	ns
A_42_P512385	RGD1562952*	similar to Erbb2 interacting protein isoform 2	XM_006224028	0.917593	2.70309e-06	0.000676386	0.150254	0.0304823	ns	0.319371	0.033373	ns
A_44_P324707	RT1-EC2	RT1 class Ib, locus EC2	NM_012645	0.907091	0.00264637	0.0339317	0.535887	0.019538	ns	0.496723	0.0417208	ns
A_64_P116949	Plxdc2	plexin domain containing 2	NM_001108422	0.905846	6.82985e-06	0.00111258	-0.0244713	0.704765	ns	-0.420309	0.0587219	ns
A_42_P653257	Ptpn7	protein tyrosine phosphatase, non-receptor type 7	NM_145683	0.902527	0.00134716	0.0217265	0.377493	0.0408238	ns	0.28707	0.00958631	ns
A_44_P761492	Perld1	per1-like domain containing 1	NM_001143895	0.894351	4.3358e-06	0.000907229	0.26176	0.000919729	0.0362397	-0.390368	0.0401453	ns
A_64_P129563	Arid5a	AT rich interactive domain 5A (Mrf1 like)	NM_001034934	0.891729	0.000449949	0.0110762	-0.0841086	0.608504	ns	0.11098	0.370728	ns
A_42_P744440	Parp3	poly (ADP-ribose) polymerase family, member 3	NM_001008328	0.877561	2.40161e-05	0.00216699	0.0653036	0.62955	ns	-0.0502101	0.756571	ns
A_64_P078120	Tmem202	transmembrane protein 202	NM_001109636	0.877431	0.000132234	0.00568067	0.0246731	0.831011	ns	0.610569	0.0174141	ns
A_64_P044485	Mrpl30	mitochondrial ribosomal protein L30	NM_001106903	0.876439	0.000673345	0.0138504	-0.52365	0.00301406	ns	0.253417	0.0474626	ns
A_64_P095895	Rgs11	regulator of G-protein signaling 11	NM_019338	0.873	0.00338388	0.0399677	0.696966	0.0219049	ns	0.995892	0.116568	ns
A_44_P928367	Znfx1	zinc finger, NFX1-type containing 1	XM_006235641	0.866556	6.83608e-05	0.00389496	0.375465	0.00533788	ns	0.600992	0.0724634	ns
A_44_P162115	Slc9a9	solute carrier family 9, subfamily A (NHE9, cation proton antiporter 9), member 9	NM_001271438	0.862973	0.000651965	0.0135833	0.0982729	0.41292	ns	-0.536517	0.225691	ns
A_44_P329090	Tspan12	tetraspanin 12	NM_001015026	0.86169	0.00381623	0.0430225	0.206106	0.576116	ns	1.10828	0.0370049	ns
A_42_P630663	Mzt2b	mitotic spindle organizing protein 2B	NM_001105860	0.841226	1.7782e-07	0.000148829	-0.00606823	0.838284	ns	-0.50688	0.0351415	ns
A_44_P1047158	Tnip2	TNFAIP3 interacting protein 2	NM_001024771	0.839726	1.94132e-05	0.00193908	0.18877	0.0335546	ns	0.686617	0.0120017	ns
A_44_P330342	G6pc	glucose-6-phosphatase, catalytic subunit	NM_013098	0.828107	0.00254135	0.0329683	0.607147	0.00935123	ns	0.262787	0.104892	ns
A_64_P007189	Aqp2	aquaporin 2 (collecting duct)	NM_012909	0.824732	5.84817e-05	0.00364902	0.91985	0.015315	ns	-0.00715101	0.982813	ns
A_44_P1013851	Bmp2	bone morphogenetic protein 2	NM_017178	0.823889	0.000101413	0.0048076	0.240489	0.0229172	ns	0.11444	0.630728	ns
A_42_P548763	Slc39a1*	solute carrier family 39 (zinc transporter), member 1	NM_001134577	0.823769	3.05044e-06	0.000718838	0.138648	0.0925219	ns	-0.408993	0.172191	ns
A_43_P16529	Gadd45b	growth arrest and DNA-damage-inducible, beta	NM_001008321	0.823678	2.34311e-06	0.000624967	0.391932	0.000282601	0.0201744	-0.106136	0.642113	ns
A_64_P128438	Irf1*	interferon regulatory factor 1	NM_012591	0.820205	1.1264e-06	0.000414242	0.00932551	0.828912	ns	-0.473876	0.028279	ns
A_64_P113179	Stk32a	serine/threonine kinase 32A	NM_001191894	0.819599	4.45669e-05	0.00309065	0.398499	0.00213751	ns	0.128462	0.387994	ns
A_42_P540950	Ier2	immediate early response 2	NM_001009541	0.81956	1.2067e-06	0.000430719	0.188907	0.000887853	0.0356788	-0.258589	0.150587	ns
A_44_P1045612	Fxyd3*	FXYD domain-containing ion transport regulator 3	NM_172317	0.816003	7.8204e-05	0.00418098	0.354007	0.00588016	ns	-0.347016	0.149803	ns
A_43_P12384	Birc3	baculoviral IAP repeat-containing 3	NM_023987	0.815407	0.00287416	0.0358672	-0.0441213	0.801568	ns	-0.331446	0.464168	ns
A_44_P1032296	Capg	capping protein (actin filament), gelsolin-like	NM_001013086	0.814635	1.32663e-05	0.00152607	-0.0148661	0.785509	ns	0.0690595	0.788664	ns
A_42_P633958	Col4a2	collagen, type IV, alpha 2	XM_001076134	0.814379	0.00113807	0.0195771	0.184243	0.248276	ns	0.533911	0.191941	ns
A_44_P1056589	Fxyd7	FXYD domain-containing ion transport regulator 7	NM_022008	0.809282	0.000114358	0.00514018	0.473204	0.0026269	ns	-0.266059	0.199962	ns
A_42_P506968	Ltbr	lymphotoxin beta receptor (TNFR superfamily, member 3)	NM_001008315	0.808367	6.62145e-06	0.0010933	0.142481	0.00593988	ns	0.322007	0.0250166	ns
A_64_P075357	Cyr61	cysteine-rich, angiogenic inducer, 61	NM_031327	0.801852	0.000158562	0.00627833	0.305215	0.02183	ns	0.211574	0.405297	ns
A_44_P135006	Trim9	tripartite motif-containing 9	NM_130420	0.799957	0.00247762	0.0325064	0.474889	0.0529772	ns	-0.0321089	0.900513	ns
A_42_P753215	Synj2	synaptojanin 2	NM_032071	0.799204	7.56497e-05	0.00412622	-0.263686	0.000886578	0.0356866	0.529448	0.0469729	ns
A_44_P280786	Cyp2c11	cytochrome P450, subfamily 2, polypeptide 11	NM_019184	0.794891	0.00374951	0.0424874	0.0642098	0.589814	ns	0.0649267	0.58463	ns
A_44_P199469	Gsdmd	gasdermin D	NM_001130553	0.793955	4.08519e-05	0.00299564	0.163416	0.0771655	ns	0.284742	0.0447527	ns
A_44_P867246	RT1-CE16	RT1 class I, locus CE16	NM_001008839	0.792631	0.00134836	0.0217313	0.425941	0.0129925	ns	0.942107	0.00760563	ns
A_43_P16547	Rras	related RAS viral (r-ras) oncogene homolog	NM_001108481	0.788357	6.12049e-06	0.00105359	0.0890431	0.175304	ns	0.174758	0.160376	ns
A_42_P726573	Npr2	natriuretic peptide receptor B/guanylate cyclase B (atrionatriuretic peptide receptor B)	NM_053838	0.785885	4.23127e-05	0.00305659	0.439125	0.000625155	0.0303475	0.325292	0.241791	ns
A_44_P999395	Lmbr1l	limb region 1 like	NM_001013950	0.780282	0.00216365	0.0298048	0.309872	0.0644787	ns	0.579073	0.0821169	ns
A_43_P16954	Trip6	thyroid hormone receptor interactor 6	NM_001127570	0.778438	0.00390731	0.0437446	-0.234881	0.476234	ns	0.595095	0.145248	ns
A_64_P075734	LOC102556683	uncharacterized LOC102556683	XR_348260	0.775673	0.000660411	0.0136887	0.410782	0.0451276	ns	1.60009	0.00742776	ns
A_44_P239212	RGD1359634	similar to RIKEN cDNA 1700088E04	NM_001007708	0.774979	2.71596e-05	0.00232119	0.201651	0.000824358	0.0347979	-0.498478	0.0038658	0.0332733
A_44_P368249	Spag8	sperm associated antigen 8	NM_001173555	0.773988	0.00195944	0.0277639	0.561901	0.000897878	0.03561	0.468737	0.203463	ns
A_44_P776069	Dennd3	DENN/MADD domain containing 3	XM_001072997	0.769028	0.000129658	0.0056298	0.18606	0.0794379	ns	0.127991	0.37116	ns
A_64_P006625	Rt1.aa	MHC class I RT1.Aa alpha-chain	NM_001134701	0.767397	0.00241783	0.0319464	0.356698	0.0191089	ns	1.09543	0.0199107	ns
A_44_P217189	Echdc2	enoyl CoA hydratase domain containing 2	NM_001106675	0.767013	7.64339e-05	0.00415035	-0.0238824	0.728333	ns	0.257277	0.25548	ns
A_42_P662683	Slc41a1*	solute carrier family 41 (magnesium transporter), member 1	NM_001108855	0.76009	7.77164e-06	0.00112954	0.208813	0.00692413	ns	0.148232	0.492799	ns
A_64_P122790	Acss1	acyl-CoA synthetase short-chain family member 1	NM_001106524	0.760074	2.73863e-06	0.000678286	0.535477	3.50921e-05	0.00660276	-0.505885	0.00579062	0.04314
A_44_P1023498	Flot1	flotillin 1	NM_022701	0.758324	8.77432e-06	0.00121006	0.212127	0.00839575	ns	0.477051	0.000969898	0.0136709
A_44_P1008245	Casc1	cancer susceptibility candidate 1	NM_001106627	0.756977	7.91883e-05	0.00420582	0.167466	0.0835694	ns	0.298267	0.00818742	ns
A_64_P016097	Dhrsx	dehydrogenase/reductase (SDR family) X-linked	NM_001105914	0.754564	0.00160088	0.0242551	0.212172	0.183421	ns	0.345096	0.55984	ns
A_43_P21913	Usp53	ubiquitin specific peptidase 53	NM_001106468	0.753572	4.61134e-06	0.00093272	0.369856	0.00206572	ns	0.339787	0.0558481	ns
A_64_P116635	Il3ra*	interleukin 3 receptor, alpha	NM_139260	0.751629	4.61116e-05	0.00314388	0.0949118	0.312407	ns	0.484514	0.0542184	ns
A_44_P484836	Tjp2	tight junction protein 2	NM_053773	0.748794	7.26985e-07	0.000339334	0.326719	0.01123	ns	0.423388	0.46366	ns
A_44_P503964	Trmt1	tRNA methyltransferase 1 homolog (S. cerevisiae)	NM_001013870	0.747959	0.000573883	0.0126976	-0.0996368	0.423915	ns	0.794696	0.0427106	ns
A_64_P132069	RT1-CE15	RT1 class I, locus CE15	NM_001008838	0.745338	0.00184372	0.0266532	0.154179	0.414863	ns	1.38381	0.0347356	ns
A_42_P604490	Faim	Fas apoptotic inhibitory molecule	NM_080895	0.742858	7.15095e-06	0.00112706	0.274232	0.00238966	ns	1.23193	0.0575387	ns
A_64_P025496	Maff	v-maf avian musculoaponeurotic fibrosarcoma oncogene homolog F	NM_001130573	0.739906	0.00139437	0.0221637	0.455339	0.0193244	ns	0.647638	0.233202	ns
A_43_P19032	Edil3	EGF-like repeats and discoidin I-like domains 3	XM_003753504	0.737744	7.30497e-05	0.00402969	0.463219	0.000873213	0.0353833	0.106544	0.773619	ns
A_64_P019638	Prkch	protein kinase C, eta	NM_031085	0.727208	1.68788e-05	0.00177352	0.402939	0.00202419	ns	-0.424454	0.0488412	ns
A_44_P490967	Inpp4a	inositol polyphosphate-4-phosphatase, type I	NM_031002	0.7268	2.71044e-05	0.00232466	0.51399	0.000980667	0.0376626	1.10051	0.0366225	ns
A_43_P11529	Calcrl	calcitonin receptor-like	NM_012717	0.725439	0.00168133	0.0250979	0.405144	0.0374953	ns	-0.953757	0.0963599	ns
A_44_P210883	Btbd3	BTB (POZ) domain containing 3	NM_001107782	0.725282	3.70674e-05	0.00284715	0.117383	0.075556	ns	-0.0216017	0.833298	ns
A_64_P102807	RT1-T18	RT1 class Ib, locus T18	NM_001002821	0.724746	6.12089e-05	0.00374223	0.295637	0.0240512	ns	0.531195	0.137157	ns
A_64_P181176	LOC100364956	MHC class Ib alpha chain-like	XM_006227191	0.722692	0.000521298	0.0120619	0.211616	0.100547	ns	0.59825	0.153505	ns
A_42_P515405	Ier3	immediate early response 3	NM_212505	0.717511	0.000193482	0.00691634	0.234576	0.0158381	ns	0.270297	0.00204694	0.0217718
A_43_P23317	Clip4	CAP-GLY domain containing linker protein family, member 4	NM_001013942	0.71682	6.29896e-05	0.00376572	0.507892	0.000619433	0.0303735	-0.229131	0.0751885	ns
A_64_P105540	RT1-T24-1	RT1 class I, locus T24, gene 1	NM_001008858	0.713479	8.69289e-05	0.00440488	0.0925317	0.267744	ns	0.0351358	0.882267	ns
A_64_P139202	RT1-A1*	RT1 class Ia, locus A1	NM_001008827	0.712188	0.00064021	0.0134074	0.255563	0.0445628	ns	0.0293527	0.759213	ns
A_64_P104758	Itpk1	inositol-tetrakisphosphate 1-kinase	NM_001191985	0.711457	0.00295327	0.0363682	-0.0596513	0.720415	ns	0.262833	0.0804268	ns
A_64_P144023	Gcom1	GRINL1A complex locus 1	NM_001014211	0.710979	3.85148e-05	0.00289421	0.523854	0.00242062	ns	-0.149169	0.427208	ns
A_43_P14597	Sgcg	sarcoglycan, gamma (dystrophin-associated glycoprotein)	NM_001006993	0.709934	1.75564e-05	0.00181332	0.0210017	0.820925	ns	0.0728741	0.504445	ns
A_44_P511379	Pih1d2	PIH1 domain containing 2	NM_001191793	0.707788	0.000129806	0.00562615	0.0527589	0.528585	ns	0.0201073	0.874972	ns
A_43_P11622	Cd59	CD59 molecule, complement regulatory protein	NM_012925	0.706978	0.000446476	0.0110243	0.381763	0.0118657	ns	0.0499981	0.75971	ns
A_64_P057222	RT1-S2	RT1 class Ib, locus S2	NM_001008857	0.704648	0.000235178	0.00770344	0.195621	0.0709554	ns	0.318429	0.284255	ns
A_43_P17139	Ifi35	interferon-induced protein 35	NM_001009625	0.704397	0.00335698	0.0397273	0.780909	0.00407381	ns	0.679505	0.0911236	ns
A_64_P151851	Phf11	PHD finger protein 11	NM_001024272	0.704204	0.00275273	0.0349447	-0.110987	0.740099	ns	1.05505	0.0344691	ns
A_44_P466547	Exoc3l1	exocyst complex component 3-like 1	NM_001106178	0.698447	0.00277817	0.0351207	-0.00713241	0.957104	ns	0.427637	0.539115	ns
A_64_P116954	RT1-CE3	RT1 class I, locus CE3	NM_001008841	0.694655	0.000709849	0.0142746	0.368908	0.104325	ns	0.713403	0.338728	ns
A_64_P033569	Tep1	telomerase associated protein 1	NM_022591	0.692358	0.000100473	0.00477238	0.0943165	0.15715	ns	0.467963	0.00992313	ns
A_44_P839270	Pax1	paired box 1	NM_001107787	0.691788	4.16538e-05	0.00301797	0.468261	0.000761661	0.0334305	0.674622	0.0167415	ns
A_44_P128151	RT1-S3	RT1 class Ib, locus S3	NM_001008886	0.686906	0.0010053	0.0178498	0.440131	0.202047	ns	1.02047	0.0459832	ns
A_64_P036375	Paqr6	progestin and adipoQ receptor family member VI	XM_006232756	0.683805	0.00223205	0.0304703	0.441676	0.0082854	ns	-0.302231	0.0681052	ns
A_64_P070756	Anxa11	annexin A11	NM_001011918	0.679868	0.000996353	0.0177298	-0.12794	0.548395	ns	-0.346039	0.23457	ns
A_44_P429006	Cers1*	ceramide synthase 1	NM_001044230	0.678399	0.000253182	0.00796015	0.159834	0.0974806	ns	0.422547	0.00411976	0.0345764
A_43_P15932	Pcdhb12	protocadherin beta 12	NM_173099	0.67637	0.000240153	0.00776163	0.272687	0.118772	ns	0.536547	0.052921	ns
A_64_P114713	Agtrap	angiotensin II receptor-associated protein	NM_001007654	0.671138	9.06955e-06	0.00122981	0.165927	0.0379842	ns	-0.556303	0.1203	ns
A_64_P074741	Bpifb1	BPI fold containing family B, member 1	NM_001077680	0.668256	0.000357541	0.0097072	0.342911	0.0977609	ns	-0.372905	0.131739	ns
A_44_P156830	Ripk1	receptor (TNFRSF)-interacting serine-threonine kinase 1	NM_001107350	0.667877	4.13946e-05	0.00300817	0.0929031	0.1733	ns	0.0522126	0.822477	ns
A_43_P14809	Syde1	synapse defective 1, Rho GTPase, homolog 1 (C. elegans)	XM_006241068	0.666267	3.36062e-05	0.00264835	-0.279737	0.00575539	ns	-0.856676	0.0103187	ns
A_42_P519024	Mtmr9	myotubularin related protein 9	NM_001005761	0.660122	0.000204198	0.00710072	0.327073	0.0102877	ns	-0.0849727	0.171426	ns
A_44_P399249	Tgm1	transglutaminase 1	NM_031659	0.658697	0.00241269	0.0319133	0.0631564	0.700256	ns	0.807745	0.0206724	ns
A_44_P808807	Lrrc23	leucine rich repeat containing 23	NM_001013165	0.65741	0.00143675	0.0226153	0.313866	0.0671025	ns	-0.0692391	0.675006	ns
A_64_P390391	Col4a6	collagen, type IV, alpha 6	XM_006257311	0.656436	0.00151992	0.0233786	0.0902579	0.485532	ns	0.126831	0.435031	ns
A_64_P090475	RT1-CE5	RT1 class I, locus CE5	NM_001008843	0.655792	0.000155454	0.00618554	0.162073	0.128715	ns	0.226821	0.457208	ns
A_64_P113019	Hsd17b13	hydroxysteroid (17-beta) dehydrogenase 13	NM_001009684	0.655274	4.47237e-05	0.0030839	0.160833	0.122974	ns	0.810106	0.0133257	ns
A_64_P088316	Marcks	myristoylated alanine rich protein kinase C substrate	NM_001271090	0.655065	1.95795e-05	0.00194768	-0.0530348	0.428701	ns	-0.0277738	0.910922	ns
A_44_P137279	Dpyd	dihydropyrimidine dehydrogenase	NM_031027	0.650476	0.00300455	0.0368315	-0.534505	0.191049	ns	1.17927	0.0460158	ns
A_64_P007498	Fam161a	family with sequence similarity 161, member A	NM_001013876	0.64551	0.00470732	0.0493974	-0.0261283	0.863043	ns	0.857983	0.0430955	ns
A_43_P11451	Ctrb1	chymotrypsinogen B1	NM_012536	0.641823	0.00112832	0.0194645	0.0480826	0.706236	ns	0.580825	0.0894029	ns
A_44_P332896	Kctd14	potassium channel tetramerization domain containing 14	XM_006223411	0.641011	0.000235759	0.00771206	0.207364	0.00530171	ns	0.870887	0.122535	ns
A_64_P003255	RT1-M6-1	RT1 class I, locus M6, gene 1	NM_001008852	0.639771	0.00103462	0.0183034	0.204218	0.0512069	ns	0.191962	0.493161	ns
A_64_P101903	Mchr1	melanin-concentrating hormone receptor 1	NM_031758	0.635291	0.00137348	0.0219757	0.245903	0.102581	ns	-1.51243	0.015726	ns
A_42_P555140	Izumo4	IZUMO family member 4	XM_002726872	0.634846	0.000263255	0.00810879	0.0502899	0.613196	ns	0.560201	0.0189028	ns
A_43_P12736	Pld2	phospholipase D2	NM_033299	0.632802	9.42826e-06	0.00123034	0.0420067	0.637949	ns	0.218928	0.624997	ns
A_43_P12832	Nol3	nucleolar protein 3 (apoptosis repressor with CARD domain)	NM_053516	0.632118	3.22296e-05	0.00259032	0.243283	0.00338986	ns	0.205787	0.174093	ns
A_64_P000981	Sh3pxd2a	SH3 and PX domains 2A	NM_001107606	0.631777	0.00253114	0.032871	0.346366	0.109122	ns	-0.184431	0.416346	ns
A_64_P159519	Pla2g16	phospholipase A2, group XVI	NM_017060	0.62991	0.00292084	0.0361339	0.316101	0.020982	ns	0.507184	0.00932767	ns
A_64_P149071	Glis1	GLIS family zinc finger 1	XM_006238559	0.628778	9.98659e-05	0.00476217	0.329816	0.015378	ns	0.15209	0.318391	ns
A_44_P1030943	Mpi	mannose phosphate isomerase (mapped)	NM_001004081	0.627482	0.000179583	0.00665471	0.544066	0.000494561	0.027097	-0.142604	0.239718	ns
A_64_P143800	Sox21	SRY (sex determining region Y)-box 21	XM_006222076	0.625687	0.00285368	0.0357034	-0.599589	0.00673339	ns	-0.186553	0.354351	ns
A_44_P372061	Cyp2d4	cytochrome P450, family 2, subfamily d, polypeptide 4	NM_138515	0.625408	0.000355023	0.00966046	0.497314	0.00624887	ns	-0.222193	0.155749	ns
A_64_P033974	Cdh23	cadherin-related 23	NM_053644	0.625256	2.84592e-05	0.00239018	0.397438	0.00238068	ns	0.416265	0.00352846	0.0313366
A_64_P117720	Abcg3l2	ATP-binding cassette, subfamily G (WHITE), member 3-like 2	NM_001014133	0.625049	0.00462288	0.0489131	-0.0684652	0.646137	ns	-0.364048	0.035181	ns
A_44_P210178	Carhsp1	calcium regulated heat stable protein 1	NM_152790	0.623822	2.95127e-05	0.00245319	-0.00945449	0.913007	ns	-0.157454	0.490645	ns
A_42_P473425	Unc13d	unc-13 homolog D (C. elegans)	NM_138844	0.622408	0.000261885	0.00808713	0.0503652	0.671738	ns	0.439825	0.0733191	ns
A_42_P689620	Foxc1	forkhead box C1	NM_134338	0.621852	0.00138637	0.022109	-0.122447	0.26274	ns	-0.661379	0.0108055	ns
A_64_P112734	Tmem198b*	transmembrane protein 198b	NM_001109281	0.620396	1.91277e-05	0.00192642	0.214181	0.00481865	ns	0.0937791	0.460419	ns
A_42_P623662	Efhc1	EF-hand domain (C-terminal) containing 1	NM_001122947	0.619502	0.00121977	0.02039	0.221379	0.0298767	ns	0.114111	0.327061	ns
A_64_P111315	Ropn1l	rhophilin associated tail protein 1-like	NM_001191086	0.613498	0.000816579	0.0154965	0.184255	0.0129097	ns	-0.202946	0.285009	ns
A_64_P002949	Disp1	dispatched homolog 1 (Drosophila)	NM_001105983	0.611109	0.00021139	0.00722656	0.0950081	0.330597	ns	0.0577191	0.76193	ns
A_44_P267199	Spred3	sprouty-related, EVH1 domain containing 3	NM_001173344	0.605544	0.000414322	0.0106192	-0.15797	0.604236	ns	1.09012	0.0646862	ns
A_44_P205869	Gpr149	G protein-coupled receptor 149	NM_138891	0.604209	7.24104e-05	0.00401266	0.119912	0.176263	ns	0.0893528	0.685829	ns
A_64_P054225	Cyp4f37	cytochrome P450, family 4, subfamily f, polypeptide 37	XM_006241089	0.599817	0.000952524	0.0171511	0.325114	0.00908926	ns	-0.104416	0.310726	ns
A_64_P101321	Frmpd1	FERM and PDZ domain containing 1	XM_006225279	0.599732	7.17983e-05	0.00400618	0.0444162	0.392004	ns	-0.464966	0.00480284	0.0383847
A_44_P393897	March3	membrane-associated ring finger (C3HC4) 3, E3 ubiquitin protein ligase	NM_001007759	0.598033	8.64089e-06	0.00120535	-0.00815952	0.891068	ns	0.292978	0.601505	ns
A_64_P159578	Phactr1	phosphatase and actin regulator 1	NM_214457	0.59797	0.000199165	0.00701616	0.313006	0.00361046	ns	-0.0173255	0.933359	ns
A_44_P1057331	Stk40	serine/threonine kinase 40	NM_183056	0.593658	0.000162759	0.00632077	0.652056	0.00290502	ns	-0.567087	0.0307953	ns
A_43_P19145	RGD1309676	similar to RIKEN cDNA 5730469M10	NM_001014140	0.591853	3.17153e-06	0.00072622	0.137524	0.0212092	ns	2.7883	0.0178172	ns
A_44_P272301	Mxra8	matrix-remodelling associated 8	NM_001007002	0.590483	5.66719e-05	0.00360089	0.461404	0.000829368	0.0348881	0.339982	0.0311943	ns
A_64_P093582	Cel	carboxyl ester lipase	NM_016997	0.589829	0.00301655	0.0369413	0.401223	0.0315631	ns	0.205813	0.569943	ns
A_42_P567268	Mt2A	metallothionein 2A	NM_001137564	0.589246	0.000277234	0.00833832	-0.0719974	0.453418	ns	0.184199	0.551835	ns
A_64_P075063	Limch1	LIM and calponin homology domains 1	NM_001191678	0.587424	0.000387722	0.0101959	-0.202448	0.160079	ns	-0.388333	0.0606357	ns
A_44_P359040	Ppp1r36	protein phosphatase 1, regulatory subunit 36	NM_001013944	0.58356	4.09195e-05	0.00299156	0.560455	1.97815e-05	0.00500141	0.0473433	0.617604	ns
A_64_P113725	Slc1a3	solute carrier family 1 (glial high affinity glutamate transporter), member 3	NM_019225	0.582921	8.46252e-05	0.00435175	0.0285294	0.659889	ns	0.511853	0.0430661	ns
A_44_P468528	Fpr3	formyl peptide receptor 3	XM_001058175	0.58238	8.84132e-05	0.00445221	-0.374623	0.587698	ns	0.422176	0.618886	ns
Upregulated by LIF and downregulated by differentiation (69)
A_64_P157743	Ccl20	chemokine (C-C motif) ligand 20	NM_019233	3.73	3.9e-07	0.00024	-0.24	0.26	ns	-2.72	3.9e-05	0.0024
A_43_P19763	Tlr2	toll-like receptor 2	NM_198769	3.38	7.3e-06	0.0011	-0.1	0.75	ns	-1.76	0.0011	0.014
A_43_P12519	S100a10	S100 calcium binding protein A10	NM_031114	3.36	7.2e-06	0.0011	0.09	0.75	ns	-3.58	9.7e-05	0.0037
A_64_P097183	Myo3a	myosin IIIA	XM_001053631	2.34	5.5e-08	7.1e-05	0.54	0.016	ns	-1.84	0.0032	0.029
A_42_P509365	Vim	vimentin	NM_031140	2.15	9.1e-09	3.1e-05	-0.03	0.77	ns	-1.3	0.0025	0.025
A_64_P052010	Lef1	lymphoid enhancer binding factor 1	NM_130429	2.12	6.5e-06	0.0011	0.31	5.2e-05	0.0084	-0.91	0.0007	0.011
A_44_P691593	Celf3	CUGBP, Elav-like family member 3	NM_001109190	2.09	0.00021	0.0072	-0.1	0.73	ns	-1.24	0.0048	0.038
A_42_P834614	Rab3c	RAB3C, member RAS oncogene family	NM_133536	2.04	0.00018	0.0066	-0.78	0.038	ns	-1.23	0.0067	0.048
A_44_P684180	Lrrn1	leucine rich repeat neuronal 1	NM_001037363	1.98	1.9e-06	0.00059	0.02	0.86	ns	-1.54	1.3e-06	0.00066
A_42_P638620	Lcn2	lipocalin 2	NM_130741	1.95	0.00011	0.0049	-0.01	0.97	ns	-2.44	0.0014	0.017
A_42_P535644	Adamts1	ADAM metallopeptidase with thrombospondin type 1 motif, 1	NM_024400	1.83	4e-06	0.00086	-0.14	0.35	ns	-1.17	0.0022	0.023
A_64_P135843	Grb7	growth factor receptor bound protein 7	NM_053403	1.8	2.5e-06	0.00065	0.63	0.041	ns	-1.47	0.0071	0.05
A_64_P058859	Tnnt2	troponin T type 2 (cardiac)	NM_012676	1.77	3e-06	0.00071	0.06	0.66	ns	-0.64	0.005	0.039
A_64_P015549	Lyl1	lymphoblastic leukemia derived sequence 1	NM_001007677	1.74	1.8e-06	0.00058	0.12	0.3	ns	-1.55	1.6e-05	0.0016
A_64_P020741	Rsph1	radial spoke head 1 homolog (Chlamydomonas)	NM_001012176	1.74	0.00018	0.0067	0.79	0.01	ns	-1.3	0.0014	0.017
A_44_P681660	Fn1	fibronectin 1	NM_019143	1.73	0.00046	0.011	1.13	0.0077	ns	-2.35	0.00062	0.011
A_44_P913396	Ccdc103	coiled-coil domain containing 103	NM_001109049	1.7	1.6e-07	0.00014	0.48	0.0015	0.046	-1.06	0.0065	0.047
A_44_P457548	Parp9	poly (ADP-ribose) polymerase family, member 9	NM_001103351	1.69	0.00042	0.011	0.37	0.2	ns	-1.64	0.0012	0.016
A_44_P366303	Matn2	matrilin 2	XM_216941	1.66	1.7e-05	0.0018	-0.46	0.03	ns	-1.29	0.00084	0.012
A_43_P11616	Atf3	activating transcription factor 3	NM_012912	1.65	1.9e-05	0.0019	-0.11	0.39	ns	-1.72	1.5e-05	0.0016
A_64_P159175	Adamts6	ADAM metallopeptidase with thrombospondin type 1 motif, 6	XM_006231895	1.46	9.9e-06	0.0013	-0.24	0.11	ns	-1.96	1.4e-05	0.0015
A_44_P787936	Stat3	signal transducer and activator of transcription 3 (acute-phase response factor)	NM_012747	1.4	2.9e-05	0.0024	0.3	0.057	ns	-1.07	0.0037	0.032
A_64_P013942	Ifi27l2b*	interferon, alpha-inducible protein 27 like 2B	NM_206846	1.39	0.0008	0.015	-0.18	0.49	ns	-2.55	8.3e-05	0.0034
A_42_P807866	Pdlim4	PDZ and LIM domain 4	NM_017062	1.38	3.5e-06	0.00079	0.36	0.0091	ns	-1.24	0.0026	0.025
A_64_P149446	Rbfox1	RNA binding protein, fox-1 homolog (C. elegans) 1	NM_001106974	1.29	0.00021	0.0072	-0.33	0.052	ns	-2.88	5.8e-06	0.0011
A_42_P499158	Vcam1	vascular cell adhesion molecule 1	NM_012889	1.22	3e-05	0.0025	-0.13	0.46	ns	-1.57	0.00041	0.0084
A_44_P763674	Ephb1	Eph receptor B1	NM_001104528	1.18	0.0024	0.032	0.56	0.11	ns	-2.24	0.0014	0.017
A_64_P012016	Mtmr11	myotubularin related protein 11	NM_001191096	1.07	9.2e-05	0.0045	-0.02	0.87	ns	-1.6	0.0002	0.0056
A_44_P231628	Snapc2	small nuclear RNA activating complex, polypeptide 2	NM_001013121	1.05	4.3e-05	0.0031	0.46	0.0043	ns	-1.55	0.0013	0.017
A_44_P101700	Stx11	syntaxin 11	NM_001025638	1.05	0.00027	0.0082	0.08	0.48	ns	-2.34	8.3e-05	0.0034
A_64_P044732	Nrcam	neuronal cell adhesion molecule	NM_013150	1.04	0.0025	0.033	0.11	0.63	ns	-1.65	0.00033	0.0074
A_64_P004481	Pdgfc	platelet derived growth factor C	NM_031317	0.98	0.0013	0.021	-0.09	0.74	ns	-2.13	0.0016	0.018
A_42_P515797	Dclk2	doublecortin-like kinase 2	NM_001009691	0.97	2e-05	0.002	0.22	0.065	ns	-0.7	0.0031	0.029
A_44_P1016829	Trib1	tribbles pseudokinase 1	NM_023985	0.94	0.00026	0.0081	0.23	0.1	ns	-0.88	0.00055	0.0098
A_64_P032579	Rab27a	RAB27A, member RAS oncogene family	NM_017317	0.91	0.0004	0.01	-0.33	0.0035	ns	-1.25	0.0017	0.02
A_44_P792621	Tmem63a	transmembrane protein 63a	NM_001134496	0.91	0.00077	0.015	-0.13	0.31	ns	-1.87	3.7e-05	0.0024
A_42_P773816	Cd1d1	CD1d1 molecule	NM_017079	0.9	0.00017	0.0065	0.18	0.21	ns	-1.63	8.1e-05	0.0034
A_42_P491376	Srgap2	SLIT-ROBO Rho GTPase activating protein 2	NM_001134958	0.89	5.8e-06	0.001	0.11	0.18	ns	-0.89	0.00022	0.0058
A_64_P075599	Lmo7*	LIM domain 7	NM_001001515	0.88	5.3e-05	0.0035	0.28	0.0076	ns	-2.27	7.4e-05	0.0032
A_42_P736812	Prkcdbp	protein kinase C, delta binding protein	NM_134449	0.85	0.00035	0.0097	0.15	0.26	ns	-1.05	0.0027	0.026
A_64_P125883	Socs3	suppressor of cytokine signaling 3	NM_053565	0.85	4.4e-07	0.00027	0.36	0.00079	0.034	-1.08	0.00082	0.012
A_42_P695042	Csf1	colony stimulating factor 1 (macrophage)	NM_023981	0.83	1.6e-05	0.0017	0.47	0.00068	0.032	-0.78	1.8e-05	0.0017
A_64_P053471	Kcnk2	potassium channel, subfamily K, member 2	NM_172041	0.83	0.0046	0.048	0.21	0.26	ns	-1.91	0.00089	0.013
A_44_P1044984	Atg16l2	autophagy related 16-like 2 (S. cerevisiae)	NM_001191560	0.82	8.4e-07	0.00036	0.02	0.86	ns	-0.89	0.00099	0.014
A_44_P1006068	Exoc3l4	exocyst complex component 3-like 4	NM_001106759	0.82	0.00079	0.015	-0.31	0.2	ns	-1.9	0.0022	0.023
A_44_P396123	S100a16	S100 calcium binding protein A16	NM_001108557	0.82	0.0028	0.036	0.81	0.0069	ns	-1.44	0.00085	0.013
A_44_P137633	Adora1	adenosine A1 receptor	XM_006249859	0.81	4.6e-05	0.0031	0.22	0.041	ns	-1.34	1.1e-05	0.0014
A_64_P069071	Lpar6	lysophosphatidic acid receptor 6	NM_001045843	0.81	0.00063	0.013	-0.11	0.35	ns	-1.17	0.00083	0.012
A_42_P616287	C1r	complement component 1, r subcomponent	NM_001134555	0.79	0.003	0.037	-0.1	0.46	ns	-2.76	8.4e-06	0.0012
A_43_P15597	Steap3	STEAP family member 3, metalloreductase	NM_133314	0.74	6.2e-05	0.0037	0.38	0.0037	ns	-1.11	0.00025	0.0062
A_42_P797218	Gpt	glutamic-pyruvate transaminase (alanine aminotransferase)	NM_031039	0.73	6.6e-05	0.0038	0.16	0.097	ns	-0.78	0.00084	0.013
A_44_P116591	Cx3cl1	chemokine (C-X3-C motif) ligand 1	NM_134455	0.72	4.7e-06	0.00093	0.08	0.15	ns	-1.12	3.5e-05	0.0023
A_44_P1020608	Ifi44	interferon-induced protein 44	NM_001107729	0.72	1.1e-05	0.0014	0.48	0.00015	0.015	-0.77	0.00071	0.011
A_44_P369612	Antxr2	anthrax toxin receptor 2	XM_006221681	0.71	1.5e-05	0.0017	-0.13	0.13	ns	-0.97	0.0012	0.016
A_64_P124681	Tmem145	transmembrane protein 145	XM_006223139	0.7	0.00012	0.0055	0.15	0.25	ns	-1.36	0.0016	0.018
A_44_P170527	Fzd1	frizzled family receptor 1	NM_021266	0.69	3e-06	0.00071	-0.11	0.044	ns	-0.77	0.0008	0.012
A_42_P545943	Car2	carbonic anhydrase 2	NM_019291	0.68	0.00084	0.016	0	0.98	ns	-1	0.00058	0.01
A_64_P156333	Cidea*	cell death-inducing DFFA-like effector a	NM_001170467	0.66	3.7e-05	0.0028	0.11	0.13	ns	-2.3	2.3e-05	0.0019
A_44_P975848	Sgip1	SH3-domain GRB2-like (endophilin) interacting protein 1	XM_233240	0.65	0.0024	0.031	0.16	0.32	ns	-0.95	0.0016	0.019
A_64_P009803	Btg2	BTG family, member 2	NM_017259	0.64	9.9e-05	0.0047	-0.01	0.9	ns	-2.66	4.3e-05	0.0025
A_44_P1003343	Ccdc65	coiled-coil domain containing 65	NM_001014203	0.64	0.0026	0.033	0.54	0.0055	ns	-1.81	4.2e-05	0.0025
A_44_P702019	Rfx4	regulatory factor X, 4 (influences HLA class II expression)	XM_006226035	0.62	0.00022	0.0075	0.22	0.044	ns	-1.28	0.00088	0.013
A_64_P086061	Timp4*	tissue inhibitor of metalloproteinase 4	NM_001109393	0.62	0.00022	0.0075	0.21	0.068	ns	-0.78	0.00024	0.006
A_64_P015971	Sap25	Sin3A-associated protein 25	XM_006221414	0.61	0.0027	0.035	0.27	0.031	ns	-0.59	0.00075	0.012
A_64_P095830	Gpr56	G protein-coupled receptor 56	NM_152242	0.6	0.0034	0.04	0.02	0.87	ns	-2.75	9.3e-06	0.0013
A_44_P444801	Pon2	paraoxonase 2	NM_001013082	0.6	0.0024	0.032	0.45	0.062	ns	-2.36	0.00011	0.0039
A_44_P492373	Rgs20	regulator of G-protein signaling 20	NM_001127495	0.6	0.00047	0.011	-0.02	0.71	ns	-2.85	1.2e-07	0.00021
A_64_P070208	Gdap1l1	ganglioside-induced differentiation-associated protein 1-like 1	NM_001107798	0.59	0.0013	0.021	0.25	0.14	ns	-1.24	0.0014	0.017
A_44_P242969	Gpam	glycerol-3-phosphate acyltransferase, mitochondrial	NM_017274	0.58	1e-05	0.0013	0.09	0.084	ns	-0.87	0.00018	0.0052
Upregulated by LIF and downrgfulated by EPO (2)
A_44_P287301	Bcl6	B-cell CLL/lymphoma 6	NM_001107084	1.06265	1.25877e-07	0.000132839	-1.33825	6.51286e-09	3.95201e-05	0.0228053	0.871881	ns
A_64_P067884	Trim47	tripartite motif-containing 47	NM_001109585	1.08872	3.25266e-05	0.00259699	-0.714764	0.000392356	0.0235724	-0.747476	0.0234499	ns
The genes increased more than 1.5-fold (log2 FC ≥ 0.58), BH adj. P value < 0.05 in EPO+LIF vs EPO-treated differentiating cells are listed; ns=not significant.
For genes represented by 2 probes (*) consistently increased by LIF, only the one increased more significantly is shown.
